# Supplementary material for: Persistence of Helicobacter pylori Infection Despite Therapy: Eight-Year Real-World Experience from a Saudi Tertiary Center
Source: J Clin Med. 2026 Apr 18;15(8):3106. doi: 10.3390/jcm15083106 (PMC13117063; doi:10.3390/jcm15083106)
Supplement: Supplementary file 1 [file jcm-15-03106-s001.zip]

Archive with 1 entries (1 files):
- jcm-4183012-supplementary.pdf
